# Supplementary material for: Rosa roxburghii Fruit Extracts Upregulate Telomerase Activity and Ameliorate Cell Replicative Senescence
Source: Foods. 2024 May 27;13(11):1673. doi: 10.3390/foods13111673 (PMC11171777; doi:10.3390/foods13111673)
Supplement: Supplementary file 1 [file foods-13-01673-s001.zip]

Archive with 1 entries (1 files):
- foods-3021292-supplementary.pptx
